# Supplementary material for: Enhanced Electrochemical Behavior of Peanut-Shell Activated Carbon/Molybdenum Oxide/Molybdenum Carbide Ternary Composites
Source: Nanomaterials (Basel). 2021 Apr 20;11(4):1056. doi: 10.3390/nano11041056 (PMC8074364; doi:10.3390/nano11041056)
Supplement: Supplementary file 1 [file nanomaterials-11-01056-s001.zip]

Archive with 1 entries (1 files):
- nanomaterials-1176000-SI.pdf
